# Supplementary material for: The complete mitochondrial genomes of five longicorn beetles (Coleoptera: Cerambycidae) and phylogenetic relationships within Cerambycidae
Source: PeerJ. 2019 Sep 5;7:e7633. doi: 10.7717/peerj.7633 (PMC6732212; doi:10.7717/peerj.7633)
Supplement: Supplemental Information 1 [file peerj-07-7633-s001.zip]

Archive with 5 entries (5 files):
- Nortia carinicollis.sqn
- Oberea yaoshana.sqn
- Pterolophia sp.ZJY-2019.sqn
- Thermistis croccocincta.sqn
- Blepephaeus succinctor.sqn
